# Supplementary material for: In-Plane Anisotropy of Electrical Transport in Y0.85Tb0.15Ba2Cu3O7−x Films
Source: Materials (Basel). 2024 Jan 24;17(3):558. doi: 10.3390/ma17030558 (PMC10856356; doi:10.3390/ma17030558)
Supplement: Supplementary file 1 [file materials-17-00558-s001.zip]

Archive with 1 entries (1 files):
- materials-2750599-supplementary.pdf
